# Supplementary material for: Genome Degeneration and Adaptation in a Nascent Stage of Symbiosis
Source: Genome Biol Evol. 2014 Jan 8;6(1):76–93. doi: 10.1093/gbe/evt210 (PMC3914690; doi:10.1093/gbe/evt210)
Supplement: Supplementary Data [file supp_evt210_Additional_file_1.xls]

## Sheet: combined_final(4)
Locus tag	Gene name	Start position	Stop position	Duplication locus tags	Gene name	Start position	Stop position	Product
SOPEG_0022		23136	23861	SOPEG_0610		603006	603770	Phage transcriptional regulator
				SOPEG_1037		1063754	1064404	Phage transcriptional regulator
SOPEG_0023		24120	24791	SOPEG_1934		2010879	2011673	Putative prophage antirepressor
				SOPEG_2803		3000901	3001692	Antirepressor
SOPEG_0024		25278	25736	SOPEG_1040		1066398	1066814	Hypothetical protein
				SOPEG_ps1436		1496565	1496789	Hypothetical protein
				SOPEG_1473		1533793	1534092	Hypothetical protein
				SOPEG_ps1637		1719378	1719629	Hypothetical phage protein
				SOPEG_1818		1896504	1896869	Hypothetical protein
				SOPEG_ps1944		2022097	2022399	Hypothetical protein
				SOPEG_ps2179		2286898	2287068	Hypothetical protein
				SOPEG_2951		3168493	3168942	Hypothetical phage protein
SOPEG_ps0030		30506	30970	SOPEG_0605		599132	599779	Hypothetical protein
SOPEG_0075	rpmJ1	70587	70703	SOPEG_3987	rpmJ2	4327318	4327458	LSU ribosomal protein L36p
SOPEG_0106		88002	88238	SOPEG_2495		2640450	2640686	Putative transcriptional regulator Nlp
SOPEG_ps0108		90294	91223	SOPEG_ps2466		2606330	2607046	Putative phage transposase
				SOPEG_ps2497		2642745	2643678	Phage transposase
				SOPEG_2568		2721760	2722689	Putative phage transposase
SOPEG_0124		103618	103920	SOPEG_2289		2402351	2402692	Putative phage gene
SOPEG_ps0127		106727	108363	SOPEG_2290		2402670	2403854	Hypothetical protein
				SOPEG_ps2287		2400547	2401962	Replication protein A
SOPEG_0128		108360	108701	SOPEG_ps2291		2403847	2404413	Bacteriophage P2-related tail formation protein
SOPEG_0129		108679	109863	SOPEG_ps2292		2404413	2406042
				SOPEG_ps3240		3493651	3494216	Putative phage tail protein
SOPEG_0130		109856	110422	SOPEG_ps2294		2407395	2407511
				SOPEG_ps3238		3491881	3492030	Hypothetical protein
SOPEG_ps0131		110422	111817	SOPEG_ps2295		2407646	2408221
				SOPEG_3237		3491171	3491881	Hypothetical phage protein
SOPEG_0134		113292	113681	SOPEG_1189		1226185	1226772
SOPEG_ps0135		113907	114404	SOPEG_1190		1226907	1227332	Hypothetical protein
SOPEG_ps0136		114394	114790	SOPEG_1188		1224050	1225666	Hypothetical protein
SOPEG_ps0137		114906	116010	SOPEG_2296		2408736	2410202	Putative hypothetical phage-related protein
SOPEG_0139	sok1	117225	117377	SOPEG_2297	sok2	2410706	2410859
				SOPEG_3234	sok3	3488179	3488331	Antisense RNA blocking mokB and hokB translation
SOPEG_0140	mok1	117315	117527	SOPEG_ps2298	mok2	2410796	2411009
				SOPEG_3233	mok3	3488029	3488241	Regulatory peptide whose translation enables hok expression
SOPEG_0141	hok1	117375	117527	SOPEG_2299	hok2	2410857	2411009
				SOPEG_3232	hok3	3488029	3488181	Small toxic membrane protein HokA
SOPEG_ps0142		117826	118068	SOPEG_3236		3490660	3491196	Hypothetical protein
SOPEG_ps0143		118065	118406	SOPEG_3235		3489000	3490655	Hypothetical protein
SOPEG_0147		121027	121467	SOPEG_ps1046		1072279	1073017	Hypothetical protein
				SOPEG_2958		3173107	3174018	Hypothetical protein
SOPEG_ps0148		121746	121949	SOPEG_1041		1067093	1067359	Hypothetical protein
				SOPEG_ps1817		1895958	1896185	Hypothetical protein
				SOPEG_2952		3169259	3169486	Hypothetical protein
SOPEG_0196	yqjK1	173551	173838	SOPEG_1395	yqjK2	1453014	1453301	Hypothetical protein
SOPEG_0197	yqjE1	173835	174308	SOPEG_1396	yqjE2	1453298	1453771	Inner membrane protein YqjE
SOPEG_0198	yqjD1	174314	174619	SOPEG_1397	yqjD2	1453777	1454082	Uncharacterized membrane protein YqjD
SOPEG_0199	yqjB1	175048	175437	SOPEG_1398	yqjB2	1454511	1454885	EnvZ/OmpR regulon moderator
SOPEG_0200	yqjA1	175434	176105	SOPEG_1399	yqjA2	1454882	1455553	DedA family inner membrane protein YqjA
SOPEG_ps0206		181663	181845	SOPEG_2103		2208231	2208962	Putative exonuclease
SOPEG_ps0212		187289	188424	SOPEG_ps0480		472327	473066	Site-specific DNA methylase
				SOPEG_0657		656987	657745	D12 class N6 adenine-specific DNA methyltransferase
				SOPEG_ps0234		212046	213180	Site-specific DNA methylase
				SOPEG_ps0219		197803	198936	Site-specific DNA methylase
				SOPEG_1153		1185267	1186025	D12 class N6 adenine-specific DNA methyltransferase
				SOPEG_ps1307		1345952	1346563	Site-specific DNA methylase
				SOPEG_1961		2046239	2046997	D12 class N6 adenine-specific DNA methyltransferase
				SOPEG_ps2792		2987445	2987916	Site-specific DNA methylase
				SOPEG_3177		3424304	3425062	D12 class N6 adenine-specific DNA methyltransferase
				SOPEG_ps3303		3563467	3564225	Site-specific DNA methylase
				SOPEG_ps3480		3778011	3780209	Site-specific DNA methylase
				SOPEG_ps3510		3813384	3814518	Site-specific DNA methylase
				SOPEG_3559		3862061	3862819	D12 class N6 adenine-specific DNA methyltransferase
SOPEG_ps0220		199274	199516	SOPEG_ps0222		200572	201311
				SOPEG_ps1402		1458267	1459156	Predicted membrane protein
				SOPEG_ps3482		3780548	3780790	Predicted acyltransferases
SOPEG_ps0223		201339	202329	SOPEG_ps1403		1457567	1458270	Predicted membrane protein
				SOPEG_ps0202		177056	177645	Predicted membrane protein
SOPEG_ps0224	exuR1	202346	203124	SOPEG_ps1404	exuR2	1458267	1459156	Predicted membrane protein
SOPEG_0225	exuT1	203385	204674	SOPEG_ps1405	exuT2	1459184	1460188	Hypothetical protein
SOPEG_ps0226	uxaC1	205192	205686	SOPEG_1406	uxaC2	1460205	1460981	Transcriptional regulators
					uxaC3	1461249	1462491	Permeases of the major facilitator superfamily
SOPEG_ps0231		209838	210128	SOPEG_ps1993		2082403	2083027	Hypothetical phage protein
				SOPEG_ps2099		2205617	2205811	Putative prophage exported protein
				SOPEG_2560		2714456	2714746	Putative prophage exported protein
				SOPEG_2787		2982123	2982383	Putative prophage exported protein
				SOPEG_ps3272		3531147	3531677	Hypothetical protein
SOPEG_ps0232		210317	210559	SOPEG_ps1994		2083240	2083530	Putative prophage exported protein
				SOPEG_2100		2206000	2206629	Hypothetical protein
SOPEG_ps0289	greA1	265792	266235	SOPEG_1254	greA2	1294751	1295227	Transcription elongation factor GreA
SOPEG_ps0308	glgX1	291694	293673	SOPEG_ps0860	glgX2	870638	872701	Type II secretory pathway
SOPEG_ps0340		329692	329880	SOPEG_1044		1068116	1069957	Hypothetical protein
				SOPEG_1813		1893346	1893573	Hypothetical protein
				SOPEG_2956		3171879	3172097	Hypothetical protein
SOPEG_ps0397	fliC1	383518	383780	SOPEG_ps0400	fliC2	386060	389175	Flagellar biosynthesis; flagellin
SOPEG_ps0404	fliE1	391441	392829	SOPEG_ps3818	fliE2	4144285	4144600	Flagellar hook-basal body protein
SOPEG_0406	fliF1	393072	394769	SOPEG_ps3817	fliF2	4142338	4144047	Flagellar biosynthesis/type III secretory pathway lipoprotein
SOPEG_0407	fliG1	394766	395755	SOPEG_ps3816	fliG2	4141350	4142341	Flagellar motor switch protein
SOPEG_0408	fliH1	395748	396461	SOPEG_ps3815	fliH2	4140719	4141357	Flagellar biosynthesis/type III secretory pathway protein
SOPEG_0409	fliI1	396433	397809	SOPEG_ps3814	fliI2	4139948	4140679	Flagellum-specific ATP synthase
SOPEG_ps0410	fliJ1	397820	398270	SOPEG_ps3813	fliJ2	4138995	4139540	Flagellar biosynthesis/type III secretory pathway ATPase
SOPEG_0411	fliK1	398267	399502	SOPEG_ps3812	fliK2	4138171	4138965	Flagellar hook-length control protein
SOPEG_0412	fliL1	399635	400123	SOPEG_3811	fliL2	4137545	4138048	Flagellar biosynthesis protein FliL
SOPEG_0413	fliM1	400120	401142	SOPEG_3810	fliM2	4136559	4137539	Flagellar motor switch protein FliM
SOPEG_0414	fliN1	401135	401539	SOPEG_3809	fliN2	4136147	4136566	Flagellar motor switch protein FliN
SOPEG_0415	fliO1	401540	401914	SOPEG_ps3808	fliO2	4135717	4136079	Flagellar biogenesis protein
SOPEG_0416	fliP1	401911	402711	SOPEG_ps3807	fliP2	4134960	4135679	Flagellar biosynthesis pathway
SOPEG_ps0417	fliQ1	402730	403000	SOPEG_ps3806	fliQ2	4134675	4134899	Flagellar biosynthesis pathway
SOPEG_0418	fliR1	403006	403794	SOPEG_ps3803	fliR2	4131962	4134673	Flagellar biosynthesis pathway
SOPEG_0419	flgL1	403844	404782	SOPEG_3802	flgL2	4130990	4131949	Flagellar biosynthesis; hook-filament junction protein
SOPEG_0420	flgK1	404840	406510	SOPEG_3801	flgK2	4129304	4130947	Flagellar biosynthesis, hook-filament junction protein 1
SOPEG_ps0421	flgJ1	406619	407299	SOPEG_ps3799	flgJ2	4127159	4129179	Rod binding protein
SOPEG_0424	flgG1	409259	410041	SOPEG_ps3798	flgG2	4125867	4127159	flgG and flgI are fused by a deletion in this ORF
SOPEG_0425	flgF1	410062	410820	SOPEG_ps3797	flgF2	4125096	4125792	Flagellar basal body rod protein
SOPEG_0426	flgE1	410833	412056	SOPEG_ps3796	flgE	4123889	4125077	Flagellar hook protein FlgE
SOPEG_0427	flgD1	412108	412929	SOPEG_3795	flgD2	4123169	4123834	Flagellar biosynthesis, initiation of hook assembly
SOPEG_ps0428	flgC1	412941	413294	SOPEG_3794	flgC2	4122764	4123156	Flagellar basal-body rod protein FlgC
SOPEG_ps0430	flgA1	414350	414969	SOPEG_3792	flgA2	4121149	4121757	Flagellar biosynthesis; assembly of basal-body periplasmic P ring
SOPEG_0431	flgM1	415014	415289	SOPEG_3791	flgM2	4120769	4121065	Anti-sigma factor for FliA (sigma 28)
SOPEG_0432	flgN1	415328	415771	SOPEG_ps3790	flgN2	4120325	4120561	Flagellar biosynthesis protein FlgN
SOPEG_0433	flhA1	416161	418257	SOPEG_ps3788	flhA2	4117907	4119763	Flagellar biosynthesis pathway
SOPEG_ps0434	flhB1	418238	419396	SOPEG_ps3787	flhB2	4116737	4117718	Flagellar biosynthesis protein
SOPEG_0435	motB1	419596	420648	SOPEG_3777	motB2	4106807	4107727	Flagellar motor rotation protein MotB
SOPEG_ps0436	motA1	420645	422608	SOPEG_ps3776	motA2	4105908	4106624	Flagellar motor component
SOPEG_0438	flhC1	422707	423297	SOPEG_ps3774	flhC2	4104881	4105793	Flagellar transcriptional activator FlhC
SOPEG_0439	flhD1	423309	423647	SOPEG_3773	flhD2	4104528	4104878	Flagellar transcriptional activator FlhD
SOPEG_ps0459		447198	453819	SOPEG_ps4067		4423358	4423585	Nitrate reductase gamma subunit
SOPEG_ps0465	bcsZ1	453975	454982	SOPEG_ps4066	bcsZ2	4422195	4423202	Endoglucanase Y
SOPEG_ps0466		455011	455439	SOPEG_ps4065		4421819	4422166	Hypothetical protein
SOPEG_ps0467	bcsC1	455439	458483	SOPEG_ps4064	bcsC2	4418562	4421738	TPR repeat
SOPEG_ps0468	bcsB1	458521	460401	SOPEG_ps4063	bcsB2	4416800	4418524	Cellulose synthase regulator protein
SOPEG_ps0469	bcsA1	460443	463165	SOPEG_4062	bcsA2	4414680	4416779	Cellulose synthase catalytic subunit
SOPEG_0602		597955	598341	SOPEG_1838		1912656	1913042	Hypothetical protein
SOPEG_0622	arnT1	614545	616341	SOPEG_3211	arnT2	3465742	3467394	4-amino-4-deoxy-L-arabinose transferase
SOPEG_0720		722420	723325	SOPEG_ps1938		2015208	2015888	Uncharacterized conserved protein
				SOPEG_2563		2716156	2717160	Putative phage transposase
SOPEG_ps0723		725744	726010	SOPEG_ps1077		1103060	1103326	Integrase
SOPEG_0725	yjdC1	726435	727010	SOPEG_1079	yjdC2	1103751	1104326	Transcriptional regulator TetR family
SOPEG_0726	dipZ1	727053	728771	SOPEG_1080	dipZ2	1104369	1106087	Cytochrome c-type biogenesis protein DsbD / protein-disulfide reductase
SOPEG_ps0727	cutA1	728747	729114	SOPEG_1081	cutA2	1106063	1106431	Divalent-cation tolerance protein CutA
SOPEG_ps0728	aspA1	729184	732339	SOPEG_ps1082	aspA2	1106501	1109656	Aspartate ammonia-lyase
SOPEG_0730	fxsA1	732692	733147	SOPEG_1084	fxsA2	1110009	1110464	Phage suppressor of F exclusion
SOPEG_0731	groES1	733368	733661	SOPEG_1085	groES2	1110685	1110978	Heat shock protein 60 family co-chaperone GroES
SOPEG_0732	groEL1	733707	735353	SOPEG_1086	groEL2	1111024	1112670	Heat shock protein 60 family chaperone GroEL
SOPEG_0733	yjeI1	735555	735911	SOPEG_1087	yjeI2	1112872	1113228	Probable membrane protein yjeI
SOPEG_0734	yjeK1	736167	737195	SOPEG_1088	yjeK2	1113484	1114512	Lysine 2,3-aminomutase
SOPEG_0735	efp1	737237	737806	SOPEG_1089	efp2	1114554	1115123	Translation elongation factor P
SOPEG_ps0793	proB1	794612	795616	SOPEG_ps0806	proB2	809906	810013	Glutamate 5-kinase
SOPEG_ps0797		799132	799686	SOPEG_ps3294		3553675	3554668	Putative DNA-binding protein (Roi)
				SOPEG_2456		2594507	2595211	Putative DNA-binding protein (Roi)
SOPEG_ps0817	yhjX1	821229	823507	SOPEG_ps3180	yhjX2	3426815	3427785	Permeases of the major facilitator superfamily
SOPEG_ps0819	hcaD1	823766	825314	SOPEG_ps3181	hcaD2	3428241	3429589	HcaD
SOPEG_0820	aroL1	825540	826064	SOPEG_3182	aroL2	3429783	3430310	Shikimate kinase II
SOPEG_0821	yaiA1	826174	826365	SOPEG_3183	yaiA2	3430503	3430697	Hypothetical protein
SOPEG_ps0822		826675	827318	SOPEG_3184		3430968	3431729	Transcriptional regulator IclR family
SOPEG_ps0823	yaiE1	827431	827715	SOPEG_3185	yaiE2	3431842	3432138	Cytoplasmic protein YaiE
SOPEG_0824	rdgC1	827957	828907	SOPEG_ps3186	rdgC2	3432463	3438286	DNA recombination-dependent growth factor C
SOPEG_ps0825		829410	830434	SOPEG_ps3191		3438789	3439268	Putative uncharacterised protein
SOPEG_ps0826	mak1	830487	831181	SOPEG_ps3192	mak2	3439921	3440615	Transcriptional regulator/sugar kinase
SOPEG_ps0827	sbcC1	831667	835256	SOPEG_ps3193	sbcC2	3441101	3444823	ATPase involved in DNA repair
SOPEG_ps0828	sbcD1	835253	839085	SOPEG_3194	sbcD2	3444820	3446040	ATP-dependent dsDNA exonuclease
SOPEG_0926	rpmE1	939549	939764	SOPEG_3986	rpmE2	4327040	4327297	LSU ribosomal protein L31p
SOPEG_ps0997	gudP1	1015292	1016782	SOPEG_1500	gudP2	1564065	1565444	Putative D-glucarate transporter, membrane protein
SOPEG_1042		1067449	1067874	SOPEG_ps1815		1895199	1895426	Hypothetical protein
				SOPEG_2953		3169577	3170002	Hypothetical protein
SOPEG_1043		1067885	1068112	SOPEG_1816		1895437	1895862	Hypothetical protein
				SOPEG_ps1890		1958304	1958495	Hypothetical protein
				SOPEG_2954		3170013	3170240	Hypothetical protein
SOPEG_ps1096	ubiX1	1120279	1120984	SOPEG_2868	ubiX2	3078063	3078632	3-octaprenyl-4-hydroxybenzoate
SOPEG_1110	qor1	1134708	1135649	SOPEG_1318	qor2	1358985	1359968	Quinone oxidoreductase, NADPH-dependent
SOPEG_1125	amiD1	1158691	1159545	SOPEG_ps2018	amiD2	2107330	2107992	Negative regulator of beta-lactamase expression
				SOPEG_ps3202	amiD3	3454780	3455535	Negative regulator of beta-lactamase expression
				SOPEG_ps3283	amiD4	3542379	3543005	Negative regulator of beta-lactamase expression
SOPEG_ps1289	yjbJ1	1329724	1331238	SOPEG_ps2245	yjbJ2	2350265	2350489	Predicted protein
SOPEG_1312	rcsA1	1351405	1352034	SOPEG_ps2627	rcsA2	2786922	2788619	DNA-binding HTH domain-containing proteins
SOPEG_1407	uxaB1	1464525	1465976	SOPEG_3944	uxaB2	4278612	4280063	Altronate oxidoreductase
SOPEG_1408	uxaA1	1465993	1467480	SOPEG_ps3943	uxaA2	4277179	4278595	Altronate dehydratase
SOPEG_ps1409	ygjV1	1467581	1468135	SOPEG_3942	ygjV2	4276524	4277078	Inner membrane protein ygjV
SOPEG_ps1410	alx1	1468221	1469172	SOPEG_ps3941	alx2	4275431	4276377	Membrane protein TerC
SOPEG_1411		1469409	1469885	SOPEG_3940		4274456	4275193	Glutamine amidotransferase class-I
SOPEG_ps1412	rlmG1	1469984	1470946	SOPEG_ps3938	rlmG2	4272173	4273310	16S RNA G1207 methylase RsmC
SOPEG_1413		1471028	1471327	SOPEG_3937		4271792	4272091	Hypothetical protein
SOPEG_ps1414		1471547	1472292	SOPEG_ps3936		4270332	4271572	Hypothetical protein
SOPEG_ps1437		1497353	1497796	SOPEG_ps1474		1534479	1535099	SOPEG_ps1638
SOPEG_ps1438		1497793	1498070	SOPEG_ps1579		1655126	1655493	Phage protein
				SOPEG_1639		1720633	1720911	Phage protein
				SOPEG_1870		1939100	1939384	Phage protein
				SOPEG_2181		2288072	2288350	Phage protein
SOPEG_1439		1498202	1498954	SOPEG_1869		1938222	1938974	Putative phage regulatory protein
				SOPEG_2182		2288482	2289234	Phage transcriptional regulator
SOPEG_ps1440		1498966	1499286	SOPEG_1641		1721807	1722463	Hypothetical protein
				SOPEG_1868		1937554	1938210	Hypothetical protein
				SOPEG_2183		2289246	2289890	Hypothetical protein
				SOPEG_2455		2593876	2594478	C-type lectin precursor family member (2D393) / c-type lectin precursor family member (2D393)
SOPEG_ps1441		1499811	1500252	SOPEG_ps1478		1538166	1538607	Hypothetical protein
				SOPEG_ps1642		1722638	1722835	Glutamine synthetase
				SOPEG_1867		1936938	1937195	Hypothetical protein
				SOPEG_ps2184		2290077	2290274	Glutamine synthetase
SOPEG_1442		1500467	1500610	SOPEG_1479		1538822	1538965	Glutamine synthetase
				SOPEG_1643		1723294	1723437	Phage protein
				SOPEG_2185		2290733	2290876	Hypothetical protein
				SOPEG_1866		1936580	1936723	Phage protein
SOPEG_ps1443		1500921	1501380	SOPEG_1861		1930884	1931537	ABC-type cobalamin/Fe3+siderophores transport systems
				SOPEG_ps2186		2291188	2291647	ABC-type cobalamin/Fe3+siderophores transport systems
SOPEG_ps1474		1534479	1535099	SOPEG_ps1638		1720016	1720636	Leucine-rich repeat (LRR) protein
SOPEG_1475		1535096	1535374	SOPEG_1639		1720633	1720911	Phage protein
SOPEG_ps1476		1535506	1537322	SOPEG_ps1640		1721043	1721795	Uncharacterized phage-encoded protein
SOPEG_ps1478		1538166	1538607	SOPEG_1641		1721807	1722463	Hypothetical protein
SOPEG_1479		1538822	1538965	SOPEG_ps1642		1722638	1722835	Glutamine synthetase
SOPEG_1580		1656047	1656517	SOPEG_1871		1939937	1940287	Hypothetical protein
				SOPEG_2457		2595553	2596023	Hypothetical protein
SOPEG_1632	aspC1	1713221	1714411	SOPEG_3764	aspC2	4093160	4094317	Aspartate aminotransferase
SOPEG_1695	speB1	1776517	1777398	SOPEG_ps3885	speB2	4217388	4218307	Arginase/agmatinase/formimionoglutamate hydrolase
SOPEG_1746	sseB1	1819592	1820173	SOPEG_3109	sseB2	3344296	3345018	Enhanced serine sensitivity protein SseB
SOPEG_ps1747	sseA1	1820195	1820479	SOPEG_ps3108	sseA2	3343677	3344084	Rhodanese-related sulfurtransferase
SOPEG_ps1811		1892344	1893068	SOPEG_ps2957		3172108	3172924	Hypothetical protein
SOPEG_ps1885		1952981	1953493	SOPEG_ps1895		1964349	1964861	DNA or RNA helicases of superfamily II
SOPEG_1916	lacY1	1985250	1986521	SOPEG_ps3089	lacY2	3324933	3325584	Permeases of the major facilitator superfamily
SOPEG_1980	proX1	2068020	2069012	SOPEG_ps1981	proX2	2069072	2070057	ABC-type proline/glycine betaine transport systems
SOPEG_2012		2103464	2103874	SOPEG_2207		2313165	2313458	Hypothetical protein
SOPEG_ps2104		2209056	2209343	SOPEG_2202		2307751	2308152	Hypothetical protein
SOPEG_ps2161		2268874	2270415	SOPEG_ps2216		2320267	2323417	Bacteriophage replication gene A
				SOPEG_ps3574		3876136	3878335	Bacteriophage replication gene A
SOPEG_ps2162		2270499	2270732	SOPEG_ps2215		2319315	2320184	Site-specific DNA methylase
				SOPEG_ps2286		2400076	2400468	ATPase components of ABC transporters with duplicated ATPase domains
SOPEG_ps2163		2270734	2271480	SOPEG_ps2214		2318734	2319304	Putative exonuclease
				SOPEG_ps2285		2399289	2400074	Site-specific DNA methylase
				SOPEG_3575		3878328	3879197	Putative DNA adenine methylase
SOPEG_2164		2271631	2272200	SOPEG_3576		3879208	3879780	Putative ribonuclease (polynucleotidyl transferase) from prophage
SOPEG_2218		2323474	2323818	SOPEG_3573		3875735	3876082	Hypothetical protein
SOPEG_ps2237	ttcA1	2338099	2338780	SOPEG_2450	ttcA2	2588046	2588993	tRNA 2-thiocytidine biosynthesis protein TtcA
SOPEG_ps2238		2339369	2340295	SOPEG_2449		2585467	2587533	Putative secreted effector protein
SOPEG_ps2239		2340366	2341403	SOPEG_ps2448		2583427	2585285	Hypothetical protein
				SOPEG_ps2240		2341585	2342097	Hypothetical protein
				SOPEG_ps2242		2344212	2345827	Hypothetical protein
SOPEG_ps2244	ydbK1	2346479	2350032	SOPEG_ps2447	ydbK2	2579227	2582758	Pyruvate:ferredoxin oxidoreductase and related 2-oxoacid:ferredoxin oxidoreductases
SOPEG_ps2245	yjbJ1	2350265	2350489	SOPEG_ps2446	yjbJ2	2578746	2578994	Predicted protein
SOPEG_ps2246	ldhA1	2350562	2351549	SOPEG_ps2445	ldh2A	2577530	2578517	Lactate dehydrogenase and related dehydrogenases
SOPEG_ps2247		2351596	2351951	SOPEG_ps2444		2577154	2577486	Hypothetical protein
SOPEG_ps2248		2352039	2353576	SOPEG_ps2443		2574975	2577159	Hypothetical protein
SOPEG_ps2249	azoR1	2353765	2354235	SOPEG_ps2442	azoR2	2574372	2574970	Acyl carrier protein phosphodiesterase
SOPEG_2250	hrpA1	2354457	2358344	SOPEG_ps2441	hrpA2	2570287	2574147	HrpA-like helicases
SOPEG_ps2251		2358369	2359159	SOPEG_ps2440		2569436	2570235	V8-like Glu-specific endopeptidase
SOPEG_2252		2359527	2359841	SOPEG_2439		2568754	2569068	Hypothetical protein
SOPEG_ps2253	rstB1	2360193	2361480	SOPEG_ps2438	rstB2	2567104	2568402	Signal transduction histidine kinase
SOPEG_ps2254	rstA1	2361509	2362204	SOPEG_2437	rstA2	2566380	2567075	DNA-binding transcriptional regulator RstA
SOPEG_2255		2362481	2362906	SOPEG_2436		2565678	2566103	Hypothetical protein
SOPEG_ps2256	ydgH1	2363054	2363972	SOPEG_2435	ydgH2	2564577	2565530	Putative exported protein precursor
SOPEG_2258	pntA1	2365377	2366909	SOPEG_2433	pntA2	2561677	2563209	NAD(P) transhydrogenase alpha subunit
SOPEG_2259	pntB1	2366941	2368305	SOPEG_2432	pntB2	2560278	2561666	NAD(P) transhydrogenase subunit beta
SOPEG_2260		2368235	2369128	SOPEG_ps2431		2559526	2560173	Short-chain dehydrogenase/reductase SDR
SOPEG_ps2261		2369466	2370330	SOPEG_ps2430		2558326	2559188	Transcriptional regulator
SOPEG_ps2276	acrB1	2386054	2389204	SOPEG_3985	acrB2	4323724	4326888	RND efflux system inner membrane transporter component AcrB
SOPEG_2281	kduD1	2395742	2396503	SOPEG_ps3173	kduD2	3420188	3420538	Dehydrogenases with different specificities (related to short-chain alcohol dehydrogenases)
SOPEG_ps2282	kduI1	2396580	2396896	SOPEG_ps2423	kduI2	2553330	2553432	5-keto 4-deoxyuronate isomerase
SOPEG_ps2508		2653161	2654807	SOPEG_ps4115		4477428	4477811	6-phosphofructokinase
				SOPEG_ps2564		2717244	2717540	6-phosphofructokinase
SOPEG_ps2548	ydeP1	2696061	2698399	SOPEG_ps3323	ydeP2	3586709	3588445	Anaerobic dehydrogenases
SOPEG_ps2578	otsA1	2735472	2735786	SOPEG_ps2625	otsA2	2784822	2784969	Trehalose-6-phosphate synthase
SOPEG_ps2784		2978901	2979125	SOPEG_ps3268		3526743	3526970	Predicted transcriptional regulator
SOPEG_ps3171	treA1	3416548	3418248	SOPEG_ps3506	treA2	3809246	3810793	Neutral trehalase
SOPEG_3196	secF1	3448148	3449119	SOPEG_ps3289	secF2	3548653	3549623	Preprotein translocase subunit SecF
SOPEG_ps3197	secD1	3449129	3450977	SOPEG_ps3288	secD2	3546833	3548643	Preprotein translocase subunit SecD
SOPEG_3198	yajC1	3451005	3451337	SOPEG_3287	yajC2	3546439	3546771	Preprotein translocase subunit YajC
SOPEG_ps3199	tgt1	3451338	3452471	SOPEG_ps3286	tgt2	3545314	3546438	Queuine/archaeosine tRNA-ribosyltransferase
SOPEG_ps3200	queA1	3452677	3453615	SOPEG_ps3285	queA2	3544171	3545121	S-adenosylmethionine:tRNA-ribosyltransferase-isomerase (queuine synthetase)
SOPEG_3201	acpH1	3453788	3454435	SOPEG_ps3284	acpH2	3543350	3543998	Uncharacterized protein conserved in bacteria
SOPEG_ps3486		3783412	3784147	SOPEG_ps3526		3827015	3827750	Predicted acyltransferases
				SOPEG_ps3948		4283834	4287655	Surface polysaccharide modification acyltransferase
