# Supplementary material for: Genome Degeneration and Adaptation in a Nascent Stage of Symbiosis
Source: Genome Biol Evol. 2014 Jan 8;6(1):76–93. doi: 10.1093/gbe/evt210 (PMC3914690; doi:10.1093/gbe/evt210)
Supplement: Supplementary Data [file supp_evt210_Additional_file_3.xls]

## Sheet: Sheet1
dN	dN SE +/-	dS	dS SE +/-	Locus Tag	Gene Name	Size (bp)	dN/dS	Product
0.014	0.0063	0.0062	0.0062	SOPEG_3621	SOPEG_3621	525	2.25806	Putative membrane protein
0.0114	0.0051	0.0058	0.0058	SOPEG_3609	yigZ	618	1.96552	hypothetical protein
0.0509	0.0118	0.0264	0.0119	SOPEG_0674	SOPEG_0674	585	1.92803	hypothetical protein
0.0318	0.016	0.0178	0.0178	SOPEG_3031	SOPEG_3031	192	1.78652	hypothetical protein
0.0244	0.0087	0.0169	0.012	SOPEG_2537	SOPEG_2537	456	1.44379	GCN5-related N-acetyltransferase
0.0199	0.0063	0.0152	0.0088	SOPEG_0327	yigB	714	1.30921	flavin mononucleotide phosphatase
0.0079	0.0036	0.0064	0.0045	SOPEG_0071	rpoA	954	1.23438	DNA-directed RNA polymerase subunit alpha
0.0098	0.0056	0.008	0.0081	SOPEG_2611	nudB	441	1.225	Dihydroneopterin triphosphate pyrophosphohydolase type 2
0.0242	0.0122	0.0199	0.02	SOPEG_3420	ygdI	222	1.21608	hypothetical protein
0.0079	0.0046	0.0065	0.0065	SOPEG_3615	tatB	564	1.21538	sec-independent protein translocase protein TatB
0.0223	0.0129	0.0192	0.0193	SOPEG_1232	ytfK	192	1.16146	hypothetical protein
0.0148	0.0074	0.0135	0.0135	SOPEG_1668	yoaB	351	1.0963	Putative translation initiation inhibitor
0.014	0.0099	0.0129	0.013	SOPEG_0291	feoA	234	1.08527	ferrous iron transport protein A
0.0209	0.0121	0.0195	0.0196	SOPEG_3556	thiS	201	1.07179	sulfur carrier protein ThiS
0.0244	0.0074	0.0246	0.0124	SOPEG_2052	coaE	627	0.99187	dephospho-CoA kinase
0.0244	0.0087	0.0246	0.0143	SOPEG_3745	spaM	462	0.99187	type III secretion apparatus SpaM
0.0091	0.0053	0.0094	0.0094	SOPEG_2687	ppdD	441	0.968085	putative prelipin peptidase dependent protein
0.0109	0.0078	0.0113	0.0114	SOPEG_3338	rpoZ	276	0.964602	DNA-directed RNA polymerase subunit omega
0.0262	0.0073	0.0273	0.0104	SOPEG_1735	ssaK	780	0.959707	Type III secretion system protein SsaK
0.0091	0.0064	0.0095	0.0095	SOPEG_0855	qacE	330	0.957895	Ethidium bromide-methyl viologen resistance protein EmrE
0.0326	0.0134	0.0363	0.0211	SOPEG_0431	flgM1	276	0.898072	anti-sigma factor for FliA (sigma 28)
0.017	0.0057	0.0193	0.0097	SOPEG_2652	SOPEG_2652	747	0.880829	hypothetical protein
0.0054	0.0038	0.0062	0.0062	SOPEG_0081	rplF	534	0.870968	LSU ribosomal protein L6p (L9e)
0.0176	0.0126	0.0203	0.0203	SOPEG_0261	yhfG	168	0.866995	hypothetical protein
0.0176	0.0088	0.0203	0.0144	SOPEG_4034	uspB	333	0.866995	universal stress protein UspB
0.0112	0.0079	0.013	0.0131	SOPEG_3749	spaQ	261	0.861538	type III secretion apparatus SpaQ
0.0128	0.009	0.0151	0.0151	SOPEG_2801	SOPEG_2801	228	0.847682	hypothetical protein
0.0247	0.0124	0.0295	0.021	SOPEG_2379	lpp	237	0.837288	major outer membrane lipoprotein
0.0142	0.005	0.017	0.0099	SOPEG_2016	artP	750	0.835294	Arginine ABC transporter ATP-binding protein ArtP
0.0761	0.0085	0.0912	0.0145	SOPEG_2993	SOPEG_2993	1659	0.83443	ankyrin repeat family protein
0.0135	0.0049	0.0163	0.0087	SOPEG_2622	SOPEG_2622	783	0.828221	hypothetical protein
0.0107	0.0054	0.0131	0.0093	SOPEG_0007	atpH	534	0.816794	ATP synthase delta chain
0.0253	0.0066	0.0314	0.012	SOPEG_1117	SOPEG_1117	834	0.805732	Transcriptional regulator AraC family
0.0219	0.0059	0.0277	0.0114	SOPEG_0952	yadB	873	0.790614	glutamyl-Q tRNA(Asp) synthetase
0.0133	0.0067	0.0172	0.0122	SOPEG_0284	hslR	423	0.773256	Ribosome-associated heat shock protein implicated in the recycling of the 50S subunit (S4-like protein)
0.0121	0.005	0.0157	0.0091	SOPEG_3549	nfi	696	0.770701	endonuclease V
0.0148	0.0074	0.0195	0.0138	SOPEG_1303	yhbQ	387	0.758974	putative endonuclease containing a URI domain
0.0259	0.013	0.0346	0.0202	SOPEG_4020	xseB	249	0.748555	exodeoxyribonuclease VII small subunit
0.0087	0.005	0.0119	0.0084	SOPEG_2141	yceD	522	0.731092	protein clustered with ribosomal protein L32p
0.0044	0.0031	0.0061	0.0061	SOPEG_3022	upp	627	0.721311	uracil phosphoribosyltransferase
0.0167	0.0069	0.0232	0.0135	SOPEG_0626	SOPEG_0626	504	0.719828	hypothetical protein
0.0127	0.009	0.0178	0.0179	SOPEG_3098	yfgJ	219	0.713483	hypothetical protein
0.0072	0.0051	0.0101	0.0101	SOPEG_0946	panD	381	0.712871	aspartate alpha-decarboxylase
0.053	0.022	0.0747	0.0379	SOPEG_1213	pagM	177	0.709505	phage encoded protein PagM
0.0121	0.0043	0.0173	0.0078	SOPEG_3686	dusB	966	0.699422	tRNA-dihydrouridine synthase B
0.0285	0.0117	0.041	0.0206	SOPEG_2540	yciS	318	0.695122	Inner membrane protein yciS
0.0075	0.0053	0.0109	0.0109	SOPEG_1237	ytfP	363	0.688073	hypothetical protein
0.0572	0.0083	0.0851	0.0171	SOPEG_0426	flgE1	1224	0.67215	flagellar hook protein FlgE
0.0163	0.0058	0.0245	0.0123	SOPEG_0958	SOPEG_0958	771	0.665306	probable TetR-family transcriptional regulator
0.0107	0.0076	0.0161	0.0161	SOPEG_0168	yrbA	255	0.664596	YrbA protein
0.0113	0.0046	0.0176	0.0089	SOPEG_3261	pheC	1095	0.642045	Cyclohexadienyl dehydratase
0.0208	0.0045	0.0324	0.0093	SOPEG_3640	ftsY	1455	0.641975	Signal recognition particle receptor protein FtsY (alpha subunit)
0.0054	0.0039	0.0086	0.0086	SOPEG_0902	cpxP	489	0.627907	P pilus assembly/Cpx signaling pathway periplasmic inhibitor/zinc- resistance associated protein
0.0107	0.0062	0.0173	0.0122	SOPEG_3743	invB	402	0.618497	type III secretion system chaperone SpaK
0.0127	0.0064	0.0206	0.012	SOPEG_2116	SOPEG_2116	468	0.616505	hypothetical protein
0.0231	0.006	0.0375	0.0126	SOPEG_1198	nahR	909	0.616	Transcriptional regulatory protein
0.0262	0.0118	0.0433	0.0253	SOPEG_1739	ssaH	270	0.605081	putative type III secretion apparatus
0.0173	0.0045	0.0288	0.0088	SOPEG_1916	lacY1	1272	0.600694	lactose transport protein LacY
0.0137	0.0079	0.0231	0.0164	SOPEG_1248	rplU	312	0.593074	LSU ribosomal protein L21p
0.0143	0.0083	0.0246	0.0175	SOPEG_3791	flgM2	297	0.581301	anti-sigma factor for FliA (sigma 28)
0.0162	0.0073	0.0284	0.0165	SOPEG_0011	atpC	423	0.570423	ATP synthase epsilon chain
0.0169	0.0057	0.0298	0.0123	SOPEG_1221	yjfP	750	0.567114	esterase
0.0196	0.0074	0.0348	0.0157	SOPEG_3325	ttr	516	0.563218	GCN5-related N-acetyltransferase
0.02	0.0067	0.0359	0.0161	SOPEG_3761	SOPEG_3761	603	0.557103	hypothetical protein
0.0211	0.0106	0.038	0.027	SOPEG_0064	SOPEG_0064	249	0.555263	hypothetical protein
0.0151	0.0062	0.0272	0.0158	SOPEG_3125	tadA	516	0.555147	tRNA-specific adenosine-34 deaminase
0.0075	0.0043	0.0136	0.0096	SOPEG_0679	seqA	555	0.551471	SeqA protein negative modulator of initiation of replication
0.0239	0.0067	0.0437	0.0157	SOPEG_2662	ycbC	933	0.546911	Membrane Protein Functionally coupled to the MukBEF Chromosome Partitioning Mechanism
0.0068	0.004	0.0126	0.0089	SOPEG_2084	leuD	603	0.539683	3-isopropylmalate dehydratase small subunit
0.0138	0.0057	0.0257	0.0149	SOPEG_3977	recR	567	0.536965	recombination protein RecR
0.0161	0.0081	0.0306	0.0217	SOPEG_2074	ftsL	321	0.526144	cell division protein FtsL
0.0126	0.0057	0.024	0.012	SOPEG_0353	rimN	573	0.525	YrdC/Sua5 family protein required for threonylcarbamoyladenosine (t(6)A) formation in tRNA
0.0251	0.0065	0.048	0.0147	SOPEG_0301	glpG	849	0.522917	intramembrane serine protease GlpG
0.0142	0.0041	0.0272	0.0091	SOPEG_1596	rlmI	1191	0.522059	23S rRNA m(5)C1962 methyltransferase
0.0193	0.0061	0.037	0.0142	SOPEG_1970	nanE	723	0.521622	N-acetylmannosamine-6-phosphate 2-epimerase
0.0151	0.0046	0.029	0.0111	SOPEG_2451	zntB	987	0.52069	zinc transporter
0.0258	0.0082	0.0499	0.0178	SOPEG_0904	SOPEG_0904	591	0.517034	Lysine decarboxylase family
0.0211	0.0057	0.0409	0.0132	SOPEG_1306	yhbU	942	0.515892	peptidase U32
0.0114	0.0051	0.0221	0.0111	SOPEG_0096	rplC	630	0.515837	LSU ribosomal protein L3p (L3e)
0.0319	0.0066	0.0622	0.0159	SOPEG_0435	motB1	1053	0.512862	flagellar motor protein MotB
0.0188	0.0063	0.0369	0.014	SOPEG_1974	yfiP	684	0.509485	DTW domain-containing protein
0.0144	0.0032	0.0284	0.0081	SOPEG_4002	ppiD	1887	0.507042	Peptidyl-prolyl cis-trans isomerase ppiD
0.0191	0.0064	0.0377	0.0144	SOPEG_3760	orgB	672	0.506631	Oxygen-regulated invasion protein OrgB
0.0247	0.004	0.049	0.0099	SOPEG_0298	malQ	2166	0.504082	4-alpha-glucanotransferase
0.0089	0.0052	0.0177	0.0125	SOPEG_0868	dut	456	0.502825	deoxyuridine 5'-triphosphate nucleotidohydrolase
0.0181	0.0081	0.0363	0.0183	SOPEG_2607	yecN	396	0.498623	Putative membrane protein
0.0064	0.0026	0.0129	0.0058	SOPEG_0076	secY	1332	0.496124	Preprotein translocase secY subunit
0.0124	0.0062	0.0251	0.0145	SOPEG_3091	SOPEG_3091	450	0.494024	putative acetyltransferase
0.0077	0.0039	0.0156	0.0091	SOPEG_3911	dsbC	717	0.49359	Thiol:disulfide interchange protein DsbC
0.0244	0.009	0.0495	0.024	SOPEG_2515	SOPEG_2515	411	0.492929	hypothetical protein
0.0188	0.006	0.0385	0.0138	SOPEG_3660	SOPEG_3660	756	0.488312	polysaccharide synthesis-related protein
0.006	0.003	0.0123	0.0071	SOPEG_4097	glyQ	915	0.487805	glycyl-tRNA synthetase subunit alpha
0.0162	0.0066	0.0334	0.015	SOPEG_3981	priC	531	0.48503	primosomal replication protein N
0.0112	0.0056	0.0232	0.0135	SOPEG_3958	ppiB	495	0.482759	peptidyl-prolyl cis-trans isomerase B (rotamase B)
0.0139	0.0053	0.0288	0.0119	SOPEG_2027	aat	723	0.482639	Leucyl/phenylalanyl-tRNA--protein transferase
0.0298	0.0087	0.0618	0.0209	SOPEG_1231	ytfJ	567	0.482201	hypothetical protein
0.0208	0.0094	0.0433	0.0195	SOPEG_0746	SOPEG_0746	366	0.48037	lipoprotein
0.0188	0.0109	0.0394	0.0229	SOPEG_3689	yhdT	243	0.477157	hypothetical protein
0.0279	0.0083	0.0585	0.0175	SOPEG_1312	rcsA1	630	0.476923	positive DNA-binding transcriptional regulator of capsular polysaccharide synthesis
0.0186	0.0093	0.0391	0.0278	SOPEG_1463	yeaC	273	0.475703	Uncharacterized protein YeaC
0.0058	0.0058	0.0122	0.0123	SOPEG_4121	yidD	258	0.47541	hypothetical protein
0.0359	0.0062	0.0764	0.0176	SOPEG_3257	SOPEG_3257	1449	0.469895	hypothetical protein
0.0265	0.0094	0.0565	0.0235	SOPEG_3475	SOPEG_3475	423	0.469027	hypothetical protein
0.0156	0.0059	0.0334	0.0138	SOPEG_0627	SOPEG_0627	642	0.467066	putative O-methyltransferase
0.0196	0.008	0.0423	0.0213	SOPEG_1971	SOPEG_1971	411	0.463357	lipoprotein
0.0063	0.0028	0.0136	0.0068	SOPEG_1315	SOPEG_1315	1101	0.463235	N-methylhydantoinase (ATP-hydrolyzing)
0.0107	0.0076	0.0231	0.0164	SOPEG_3709	yhcO	282	0.463203	Putative ribonuclease inhibitor
0.0378	0.0086	0.0817	0.0215	SOPEG_3940	SOPEG_3940	738	0.462668	glutamine amidotransferase class-I
0.0214	0.0081	0.0464	0.0211	SOPEG_2315	nudJ	447	0.461207	Nudix-like NDP and NTP phosphohydrolase
0.0297	0.0106	0.0647	0.0221	SOPEG_1722	SOPEG_1722	426	0.459042	hypothetical protein
0.0315	0.0079	0.0687	0.0188	SOPEG_2260	SOPEG_2260	894	0.458515	Oxidoreductase short chain dehydrogenase/reductase family
0.0219	0.0078	0.0479	0.0199	SOPEG_3811	fliL2	504	0.457203	flagellar biosynthesis protein FliL
0.0138	0.0047	0.0303	0.012	SOPEG_1258	folP	846	0.455446	dihydropteroate synthase
0.0127	0.0048	0.0279	0.0126	SOPEG_0334	hemD	741	0.455197	uroporphyrinogen-III synthase
0.0272	0.0076	0.0598	0.0177	SOPEG_3600	pepE	702	0.454849	Alpha-aspartyl dipeptidase Peptidase E
0.011	0.0045	0.0243	0.01	SOPEG_3971	ybaP	801	0.452675	hypothetical protein
0.0122	0.0041	0.0271	0.0112	SOPEG_0887	waaC	975	0.450185	ADP-heptose:LPS heptosyl transferase I
0.0101	0.0058	0.0225	0.0159	SOPEG_0082	rpsH	393	0.448889	SSU ribosomal protein S8p (S15Ae)
0.0169	0.0076	0.0377	0.022	SOPEG_3004	yffB	384	0.448276	Glutathione-dependent thiol reductase
0.0059	0.0059	0.0132	0.0132	SOPEG_1071	rpsP	249	0.44697	SSU ribosomal protein S16p
0.014	0.0047	0.0316	0.0107	SOPEG_0162	yrbG	951	0.443038	inner membrane protein YrbG predicted calcium/sodium:proton antiporter
0.0143	0.0038	0.0323	0.0094	SOPEG_1240	mpl	1509	0.442724	UDP-N-acetylmuramate:L-alanyl-gamma-D-glutamyl- meso-diaminopimelate ligase
0.0059	0.0042	0.0134	0.0095	SOPEG_1704	yebR	492	0.440299	GAF domain-containing protein
0.0213	0.0087	0.0484	0.0245	SOPEG_0415	fliO1	375	0.440083	flagellar biosynthesis protein FliO
0.0034	0.0034	0.0078	0.0078	SOPEG_3591	rplK	429	0.435897	LSU ribosomal protein L11p (L12e)
0.0165	0.0052	0.038	0.0128	SOPEG_3626	SOPEG_3626	861	0.434211	hypothetical protein
0.0023	0.0023	0.0053	0.0053	SOPEG_0072	rpsD	621	0.433962	SSU ribosomal protein S4p (S9e)
0.0154	0.0054	0.0356	0.0136	SOPEG_0753	yfiH	732	0.432584	hypothetical protein
0.0374	0.0089	0.0865	0.0222	SOPEG_1743	sseD	696	0.43237	Type III secretion system effector SseD
0.0142	0.0058	0.033	0.0136	SOPEG_3644	yhhN	621	0.430303	hypothetical protein
0.0046	0.0046	0.0107	0.0108	SOPEG_0655	ygiN	315	0.429907	YgiN protein involved in menadione metabolism
0.0171	0.0065	0.04	0.0166	SOPEG_1065	yqaB	573	0.4275	fructose-1-P/6-phosphogluconate phosphatase
0.0182	0.0065	0.0426	0.0153	SOPEG_3252	SOPEG_3252	642	0.42723	saccharopine dehydrogenase related protein
0.0091	0.0037	0.0213	0.0088	SOPEG_3599	coaA	951	0.42723	pantothenate kinase
0.0126	0.0073	0.0295	0.0172	SOPEG_2780	yejG	348	0.427119	Putative cytoplasmic protein
0.0061	0.0035	0.0143	0.0083	SOPEG_0954	sfsA	708	0.426573	Sugar/maltose fermentation stimulation protein-like protein
0.0137	0.0052	0.0323	0.0123	SOPEG_0373	rffM	741	0.424149	putative UDP-N-acetyl-D-mannosaminuronic acid transferase
0.022	0.0074	0.0524	0.0202	SOPEG_2279	SOPEG_2279	558	0.419847	Transcriptional regulator TetR family
0.0107	0.0062	0.0255	0.0148	SOPEG_0414	fliN1	405	0.419608	flagellar motor switch protein FliN
0.0073	0.0073	0.0175	0.0176	SOPEG_2410	rpmI	198	0.417143	LSU ribosomal protein L35p
0.011	0.0078	0.0264	0.0188	SOPEG_1366	rpsT	264	0.416667	30S ribosomal protein S20
0.003	0.003	0.0072	0.0072	SOPEG_2895	sixA	573	0.416667	Phosphohistidine phosphatase sixA
0.0162	0.0094	0.0389	0.0226	SOPEG_1712	SOPEG_1712	270	0.416452	hypothetical protein
0.0144	0.0051	0.0346	0.0132	SOPEG_1557	SOPEG_1557	771	0.416185	Hydroxymethylpyrimidine ABC transporter transmembrane component
0.0037	0.0037	0.0089	0.0089	SOPEG_0073	rpsK	390	0.41573	SSU ribosomal protein S11p (S14e)
0.0158	0.0042	0.0381	0.0111	SOPEG_1365	nhaA	1224	0.414698	sodium-hydrogen antiporter
0.0079	0.0046	0.0191	0.011	SOPEG_2300	ycfP	543	0.413613	hypothetical protein
0.004	0.004	0.0097	0.0097	SOPEG_0074	rpsM	357	0.412371	SSU ribosomal protein S13p (S18e)
0.004	0.004	0.0097	0.0097	SOPEG_2409	rplT	357	0.412371	LSU ribosomal protein L20p
0.0164	0.0074	0.04	0.0203	SOPEG_1296	holD	414	0.41	DNA polymerase III subunit psi
0.0068	0.0068	0.0166	0.0166	SOPEG_3447	ygdR	234	0.409639	Putative lipoprotein
0.0097	0.0056	0.0237	0.0137	SOPEG_2935	marR	450	0.409283	MarR family transcriptional regulator
0.0144	0.0047	0.0352	0.0131	SOPEG_1005	garR	888	0.409091	2-hydroxy-3-oxopropionate reductase
0.0111	0.0065	0.0272	0.0158	SOPEG_0199	yqjB1	390	0.408088	EnvZ/OmpR regulon moderator
0.0095	0.0043	0.0233	0.0117	SOPEG_3149	SOPEG_3149	744	0.407725	putative transcriptional regulator
0.0026	0.0026	0.0064	0.0064	SOPEG_3980	apt	552	0.40625	adenine phosphoribosyltransferase
0.0212	0.0053	0.0522	0.0138	SOPEG_1762	SOPEG_1762	1071	0.40613	Muramoyltetrapeptide carboxypeptidase
0.0281	0.006	0.0692	0.0172	SOPEG_1744	sseC	1068	0.406069	Type III secretion system effector SseC
0.0127	0.0043	0.0313	0.0112	SOPEG_0486	galE	978	0.405751	UDP-galactose-4-epimerase
0.0164	0.0062	0.0405	0.0167	SOPEG_3201	acpH1	648	0.404938	Acyl carrier protein phosphodiesterase
0.0111	0.005	0.0275	0.0138	SOPEG_0095	rplD	606	0.403636	LSU ribosomal protein L4p (L1e)
0.0175	0.0043	0.0435	0.0099	SOPEG_4145	viaA	1470	0.402299	stimulator of RavA ATPase activity
0.0163	0.0058	0.0407	0.0146	SOPEG_3121	yfhG	705	0.400491	hypothetical protein
0.0111	0.005	0.0278	0.014	SOPEG_3792	flgA2	609	0.399281	flagellar biosynthesis; assembly of basal-body periplasmic P ring
0.0145	0.0065	0.0364	0.0164	SOPEG_3084	SOPEG_3084	492	0.398352	acetyltransferase
0.0122	0.0055	0.0309	0.0155	SOPEG_1624	zapC	549	0.394822	hypothetical protein
0.0257	0.0072	0.0651	0.02	SOPEG_3218	rseA	696	0.394777	Sigma factor RpoE negative regulatory protein RseA
0.0187	0.0047	0.0477	0.013	SOPEG_2342	manA	1179	0.392034	mannose-6-phosphate isomerase
0.0201	0.0054	0.0513	0.0139	SOPEG_3666	SOPEG_3666	993	0.391813	ABC transporter-related protein
0.0174	0.0055	0.0445	0.0143	SOPEG_3105	pilF	822	0.391011	Type IV pilus biogenesis protein PilF
0.0147	0.0043	0.0377	0.011	SOPEG_3747	spaO	1155	0.38992	type III secretion apparatus SpaO
0.0133	0.0054	0.0343	0.0155	SOPEG_3904	SOPEG_3904	609	0.387755	hypothetical protein
0.0124	0.0042	0.032	0.0115	SOPEG_1519	hmuU	993	0.3875	hemin ABC transporter permease component
0.0031	0.0031	0.008	0.008	SOPEG_3388	fabZ	456	0.3875	(3R)-hydroxymyristoyl-ACP dehydratase
0.0228	0.0115	0.059	0.0301	SOPEG_2533	yciN	252	0.386441	hypothetical protein
0.0154	0.0051	0.0399	0.0128	SOPEG_1125	amiD1	855	0.385965	N-acetylmuramoyl-L-alanine amidase
0.02	0.0054	0.052	0.0147	SOPEG_3328	SOPEG_3328	1320	0.384615	AraC family transcriptional regulator
0.0078	0.0055	0.0203	0.0144	SOPEG_1180	folB	360	0.384236	dihydroneopterin aldolase
0.0189	0.0067	0.0492	0.0158	SOPEG_3264	SOPEG_3264	648	0.384146	HAD-superfamily hydrolase, subfamily IA, variant 1
0.013	0.0065	0.0339	0.0171	SOPEG_0216	yhbP	435	0.383481	hypothetical protein
0.0031	0.0031	0.0081	0.0081	SOPEG_3693	aroQ	453	0.382716	3-dehydroquinate dehydratase
0.0123	0.0037	0.0322	0.0109	SOPEG_3395	dxr	1242	0.381988	1-deoxy-D-xylulose 5-phosphate reductoisomerase
0.0223	0.0055	0.0586	0.0159	SOPEG_2937	med	1026	0.380546	Basic membrane protein B precursor
0.0183	0.0055	0.0481	0.0147	SOPEG_2479	prmC	849	0.380457	Methylase of polypeptide chain release factors
0.0071	0.0032	0.0187	0.0084	SOPEG_1105	yjeA	978	0.379679	Lysyl-tRNA synthetase-related protein
0.0516	0.0112	0.136	0.0343	SOPEG_1746	sseB	582	0.379412	Type III secretion effector SseB
0.0111	0.0064	0.0293	0.0208	SOPEG_0990	erpA	345	0.37884	probable iron binding protein from the HesB_IscA_SufA family
0.0104	0.0044	0.0275	0.013	SOPEG_3879	endA	705	0.378182	DNA-specific endonuclease I
0.0174	0.0034	0.0463	0.0094	SOPEG_3778	cheA	2136	0.37581	chemotaxis protein CheA
0.0109	0.0077	0.0291	0.0207	SOPEG_1241	yhcN	261	0.37457	Putative exported protein precursor
0.0213	0.0058	0.0569	0.0161	SOPEG_0519	SOPEG_0519	912	0.374341	Permease of the drug/metabolite transporter (DMT) superfamily
0.0122	0.0071	0.0326	0.0189	SOPEG_1921	yeeX	345	0.374233	hypothetical protein
0.0158	0.0071	0.0425	0.0192	SOPEG_1295	rimI	444	0.371765	ribosomal-protein-alanine N-acetyltransferase
0.0092	0.0037	0.0249	0.0102	SOPEG_3704	aaeR	915	0.369478	Putative transcriptional regulator LYSR-type
0.0337	0.0065	0.0914	0.0184	SOPEG_0484	galK	1686	0.368709	galactokinase
0.0108	0.0077	0.0294	0.0209	SOPEG_0394	ilvM	258	0.367347	acetolactate synthase 2 regulatory subunit
0.0144	0.0051	0.0392	0.0161	SOPEG_3056	yenR	723	0.367347	Quorum-sensing transcriptional activator YpeR
0.0164	0.0034	0.0447	0.0097	SOPEG_2547	rnb	1935	0.36689	exoribonuclease II
0.0037	0.0037	0.0101	0.0101	SOPEG_0239	rpsL	375	0.366337	SSU ribosomal protein S12p (S23e)
0.009	0.0052	0.0246	0.0142	SOPEG_3174	SOPEG_3174	462	0.365854	hypothetical protein
0.0173	0.0061	0.0473	0.017	SOPEG_1692	SOPEG_1692	648	0.365751	hypothetical protein
0.0171	0.0077	0.0468	0.0212	SOPEG_1172	yqiC	414	0.365385	hypothetical protein
0.008	0.003	0.022	0.0084	SOPEG_2304	lolC	1203	0.363636	Lipoprotein releasing system transmembrane protein LolC
0.0265	0.0061	0.0729	0.0182	SOPEG_1559	SOPEG_1559	990	0.363512	hypothetical protein
0.0153	0.0034	0.0421	0.0096	SOPEG_1015	cysJ	1815	0.36342	Sulfite reductase [NADPH] flavoprotein alpha-component
0.0053	0.0026	0.0146	0.0073	SOPEG_3448	tas	1041	0.363014	Oxidoreductase aldo/keto reductase family
0.0115	0.0038	0.0317	0.0107	SOPEG_2045	serC	1086	0.362776	3-phosphoserine/phosphohydroxythreonine aminotransferase
0.0219	0.0083	0.0605	0.0252	SOPEG_3064	SOPEG_3064	432	0.361983	endoribonuclease L-PSP
0.0085	0.0035	0.0235	0.0118	SOPEG_1270	nlpI	888	0.361702	Lipoprotein nlpI precursor
0.0062	0.0036	0.0172	0.01	SOPEG_3639	ftsE	669	0.360465	Cell division transporter ATP-binding protein FtsE
0.0203	0.0061	0.0565	0.0166	SOPEG_2945	cysZ	774	0.359292	putative sulfate transport protein CysZ
0.0065	0.0033	0.0181	0.0105	SOPEG_2551	fabI	789	0.359116	enoyl-(acyl carrier protein) reductase
0.0191	0.0064	0.0532	0.0192	SOPEG_1495	SOPEG_1495	639	0.359023	TetR family transcriptional regulator
0.0163	0.0062	0.0455	0.0174	SOPEG_3385	rnhB	597	0.358242	ribonuclease HII
0.0162	0.0038	0.0454	0.0111	SOPEG_2111	nspV	1512	0.356828	modification methylase NspV
0.0136	0.0045	0.0382	0.0122	SOPEG_1208	miaA	942	0.356021	tRNA delta(2)-isopentenylpyrophosphate transferase
0.0133	0.0044	0.0375	0.0135	SOPEG_0685	ybgK	909	0.354667	Allophanate hydrolase 2 subunit 2
0.0203	0.0068	0.0575	0.0194	SOPEG_0912	yiiQ	621	0.353043	Putative exported protein precursor
0.0081	0.0041	0.023	0.0116	SOPEG_1661	minC	678	0.352174	Septum site-determining protein MinC
0.0238	0.0091	0.0676	0.0232	SOPEG_0432	flgN1	444	0.352071	flagellar biosynthesis protein FlgN
0.0152	0.0043	0.0432	0.0129	SOPEG_1623	ycbX	1107	0.351852	Flavodoxin reductases (ferredoxin-NADPH reductases) family 1
0.0095	0.0036	0.027	0.0103	SOPEG_1625	pyrD	1011	0.351852	dihydroorotate dehydrogenase 2
0.0046	0.0033	0.0131	0.0092	SOPEG_3548	yjaG	591	0.351145	hypothetical protein
0.0167	0.0056	0.0477	0.0171	SOPEG_3109	SOPEG_3109	723	0.350105	enhanced serine sensitivity protein SseB
0.0169	0.0032	0.0484	0.0084	SOPEG_3979	dnaX	2409	0.349174	DNA polymerase III gamma and tau subunits
0.0264	0.0064	0.0757	0.019	SOPEG_3829	SOPEG_3829	909	0.348745	hypothetical protein
0.0126	0.0057	0.0362	0.0138	SOPEG_3694	SOPEG_3694	600	0.348066	putative sulfite oxidase subunit YedZ
0.0121	0.005	0.035	0.0144	SOPEG_3036	ureF	681	0.345714	Urease accessory protein UreF
0.0115	0.0029	0.0334	0.0074	SOPEG_1602	helD	2055	0.344311	DNA helicase IV
0.011	0.0039	0.032	0.0115	SOPEG_1380	pdxA	993	0.34375	4-hydroxythreonine-4-phosphate dehydrogenase
0.0212	0.0062	0.062	0.017	SOPEG_0427	flgD1	822	0.341935	flagellar biosynthesis, initiation of hook assembly
0.0113	0.0043	0.0331	0.0118	SOPEG_2344	add	879	0.34139	Adenosine deaminase
0.0144	0.0051	0.0422	0.0143	SOPEG_3405	truC	786	0.341232	tRNA pseudouridine synthase C
0.0106	0.0048	0.0311	0.014	SOPEG_2871	dedD	645	0.340836	cell division protein DedD
0.0149	0.0045	0.0438	0.0128	SOPEG_0272	damX	1038	0.340183	DamX an inner membrane protein involved in bile resistance
0.0261	0.0066	0.0768	0.0187	SOPEG_2414	SOPEG_2414	879	0.339844	NAD-dependent epimerase/dehydratase
0.0118	0.0059	0.0348	0.0157	SOPEG_3779	cheW	492	0.33908	Positive regulator of CheA protein activity (CheW)
0.0194	0.0052	0.0573	0.017	SOPEG_0552	iaaA	957	0.338569	Isoaspartyl aminopeptidase
0.013	0.0065	0.0384	0.0223	SOPEG_3794	flgC2	393	0.338542	flagellar basal-body rod protein FlgC
0.0111	0.0037	0.0328	0.0111	SOPEG_3901	gcvT	1101	0.338415	glycine cleavage system aminomethyltransferase T
0.0113	0.0057	0.0334	0.0169	SOPEG_0518	SOPEG_0518	483	0.338323	MarR family transcriptional regulator
0.0228	0.0114	0.0675	0.0394	SOPEG_1802	holE	228	0.337778	DNA polymerase III theta subunit
0.0087	0.005	0.0258	0.0129	SOPEG_0246	slyD	513	0.337209	FKBP-type peptidyl-prolyl cis-trans isomerase SlyD
0.0255	0.0069	0.0757	0.0201	SOPEG_0681	ybgA	777	0.336856	hypothetical protein
0.0226	0.0057	0.0671	0.0171	SOPEG_2907	SOPEG_2907	975	0.336811	putative inner membrane protein
0.0103	0.0033	0.0306	0.0098	SOPEG_3898	pepP	1320	0.336601	Xaa-Pro aminopeptidase
0.007	0.004	0.0208	0.0121	SOPEG_1162	yqiA	582	0.336538	Putative esterase
0.0144	0.0041	0.0428	0.0123	SOPEG_1430	SOPEG_1430	1182	0.336449	beta-glucosidase/6-phospho-beta- glucosidase/beta- galactosidase
0.0156	0.0045	0.0464	0.0117	SOPEG_1958	rbfU	1137	0.336207	mannosyltransferase B
0.0101	0.0045	0.0301	0.0125	SOPEG_2795	rsuA	708	0.335548	Ribosomal small subunit pseudouridine synthase A
0.0153	0.0069	0.0457	0.0175	SOPEG_3613	rfaH	492	0.334792	transcriptional activator RfaH
0.02	0.0058	0.0598	0.0177	SOPEG_1373	dapB	822	0.334448	dihydrodipicolinate reductase
0.0082	0.0041	0.0246	0.0111	SOPEG_3611	fre	702	0.333333	NAD(P)H-flavin reductase
0.0135	0.0048	0.0406	0.0124	SOPEG_3731	SOPEG_3731	882	0.332512	putative antibiotic biosynthesis protein
0.0163	0.0052	0.0491	0.0151	SOPEG_3831	SOPEG_3831	861	0.331976	GCN5-like N-acetyltransferase
0.0134	0.0095	0.0404	0.0288	SOPEG_0247	yheV	204	0.331683	Putative cytoplasmic protein probably associated with Glutathione-regulated potassium-efflux
0.0305	0.0081	0.0921	0.0236	SOPEG_0193	SOPEG_0193	684	0.331162	ThiJ/PfpI domain protein
0.015	0.0061	0.0453	0.0186	SOPEG_2685	ampD	543	0.331126	N-acetylmuramoyl-L-alanine amidase AmpD
0.0146	0.0045	0.0442	0.0127	SOPEG_1313	dusA	1026	0.330317	tRNA-dihydrouridine synthase A
0.0095	0.0055	0.0288	0.0145	SOPEG_4035	uspA	462	0.329861	universal stress global response regulator UspA
0.0272	0.0103	0.0826	0.0342	SOPEG_2422	SOPEG_2422	342	0.329298	pectin degradation protein
0.0108	0.003	0.0328	0.0089	SOPEG_3211	arnT2	1653	0.329268	4-amino-4-deoxy-L-arabinose transferase
0.009	0.004	0.0274	0.0104	SOPEG_4074	hdfR	825	0.328467	HTH-type transcriptional regulator hdfR
0.0153	0.0054	0.0466	0.0157	SOPEG_3446	ygdQ	732	0.328326	Integral membrane protein TerC
0.0062	0.0031	0.0189	0.0095	SOPEG_0009	atpG	864	0.328042	ATP synthase gamma chain
0.0204	0.0078	0.0622	0.026	SOPEG_4147	mioC	453	0.327974	FMN-binding protein MioC
0.0105	0.0047	0.0321	0.0145	SOPEG_2571	eda	642	0.327103	keto-hydroxyglutarate-aldolase/keto-deoxy- phosphogluconate aldolase
0.0119	0.0069	0.0364	0.0211	SOPEG_3762	yajD	342	0.326923	hypothetical protein
0.0094	0.0047	0.0288	0.013	SOPEG_3653	lexA	609	0.326389	SOS-response repressor and protease LexA
0.0206	0.005	0.0632	0.0141	SOPEG_1749	ssaD	1191	0.325949	type III secretion system apparatus SsaD
0.0118	0.0056	0.0364	0.0157	SOPEG_0940	hpt	543	0.324176	Hypoxanthine-guanine phosphoribosyltransferase
0.0116	0.0047	0.0358	0.0128	SOPEG_1073	trmD	756	0.324022	tRNA (guanine-N(1)-)-methyltransferase
0.0167	0.0069	0.0517	0.0198	SOPEG_3753	sicA	507	0.323017	putative type III secretion chaperone
0.0255	0.0053	0.0791	0.0169	SOPEG_0411	fliK1	1236	0.322377	flagellar hook-length control protein FliK
0.0156	0.0059	0.0484	0.0175	SOPEG_0642	ypeI	630	0.322314	N-acylhomoserine lactone synthase
0.0148	0.0052	0.0464	0.0142	SOPEG_3750	spaR	798	0.318966	type III secretion apparatus SpaR
0.0159	0.0056	0.0499	0.0147	SOPEG_1765	SOPEG_1765	765	0.318637	ABC transporter related protein
0.0086	0.0043	0.027	0.0122	SOPEG_3983	acrR	660	0.318519	Transcription repressor of multidrug efflux pump acrAB operon TetR (AcrR) family
0.0135	0.0039	0.0425	0.0112	SOPEG_3459	lysA	1269	0.317647	diaminopimelate decarboxylase
0.0094	0.003	0.0296	0.009	SOPEG_4019	thiI	1452	0.317568	Thiamine biosynthesis protein thiI
0.019	0.0078	0.0601	0.0231	SOPEG_3075	SOPEG_3075	444	0.31614	hypothetical protein
0.0179	0.0057	0.0568	0.0183	SOPEG_0516	SOPEG_0516	756	0.315141	polar amino acid ABC transporter inner membrane subunit
0.0208	0.0085	0.0661	0.0239	SOPEG_0903	SOPEG_0903	429	0.314675	Nudix hydrolase family protein
0.0183	0.0058	0.0582	0.0165	SOPEG_2886	yfcA	858	0.314433	hypothetical protein
0.0138	0.0035	0.0439	0.01	SOPEG_3663	pgi	1650	0.314351	glucose-6-phosphate isomerase
0.0152	0.0058	0.0484	0.0163	SOPEG_0650	yghB	663	0.31405	DedA family inner membrane protein YghB
0.0183	0.0082	0.0583	0.0242	SOPEG_2113	yjgF	387	0.313894	hypothetical protein
0.0124	0.0053	0.0396	0.0157	SOPEG_2819	SOPEG_2819	618	0.313131	Glutathione S-transferase domain protein
0.0139	0.0037	0.0445	0.0116	SOPEG_2071	murF	1368	0.31236	UDP-N-acetylmuramoyl-tripeptide--D-alanyl-D- alanine ligase
0.0131	0.005	0.042	0.015	SOPEG_2038	pflA	741	0.311905	pyruvate formate lyase-activating enzyme 1
0.0132	0.0046	0.0424	0.0147	SOPEG_2877	truA	858	0.311321	tRNA pseudouridine synthase A
0.0185	0.007	0.06	0.0193	SOPEG_2602	yecM	561	0.308333	hypothetical protein
0.0167	0.0056	0.0543	0.0184	SOPEG_3959	lpxH	720	0.307551	UDP-2,3-diacylglucosamine hydrolase
0.0242	0.0041	0.0788	0.0124	SOPEG_2449	SOPEG_2449	2067	0.307107	putative secreted effector protein
0.0167	0.0039	0.0544	0.0128	SOPEG_2771	yeiQ	1470	0.306985	D-mannonate oxidoreductase
0.0162	0.0046	0.0528	0.0145	SOPEG_2637	apbE	1050	0.306818	thiamine biosynthesis lipoprotein ApbE
0.0293	0.0171	0.0955	0.0561	SOPEG_3987	rpmJ2	141	0.306806	LSU ribosomal protein L36p
0.0073	0.0051	0.0238	0.0138	SOPEG_2638	SOPEG_2638	408	0.306723	hypothetical protein
0.0092	0.0046	0.03	0.0136	SOPEG_3618	yigP	609	0.306667	hypothetical protein
0.0117	0.0068	0.0382	0.0193	SOPEG_0616	dgkA	369	0.306283	diacylglycerol kinase
0.018	0.0055	0.059	0.0142	SOPEG_1110	qor1	942	0.305085	quinone oxidoreductase, NADPH-dependent
0.0212	0.0087	0.0695	0.0269	SOPEG_2633	SOPEG_2633	396	0.305036	AraC-family transcriptional regulatory protein
0.0144	0.0047	0.0473	0.0142	SOPEG_3777	motB2	921	0.30444	Flagellar motor rotation protein MotB
0.0179	0.0057	0.0588	0.0182	SOPEG_3551	nudC	768	0.304422	NADH pyrophosphatase
0.0093	0.0047	0.0306	0.0154	SOPEG_2868	ubiX2	570	0.303922	3-octaprenyl-4-hydroxybenzoate carboxy-lyase
0.0075	0.003	0.0247	0.0094	SOPEG_3716	gldA	1101	0.303644	glycerol dehydrogenase
0.0071	0.0041	0.0234	0.0117	SOPEG_3759	orgA	600	0.303419	Oxygen-regulated invasion protein OrgA
0.0096	0.0048	0.0317	0.016	SOPEG_0113	lptA	552	0.302839	LptA protein essential for LPS transport across the periplasm
0.0145	0.0039	0.0479	0.0119	SOPEG_4046	gor	1353	0.302714	glutathione reductase
0.0109	0.0077	0.0361	0.021	SOPEG_4003	hupB	273	0.301939	transcriptional regulator HU subunit beta
0.0173	0.0062	0.0573	0.0194	SOPEG_2357	rsxG	636	0.30192	Electron transport complex protein RnfG
0.0208	0.0043	0.0689	0.0132	SOPEG_3380	tilS	1734	0.301887	tRNA(Ile)-lysidine synthetase
0.0112	0.0037	0.0371	0.0125	SOPEG_3698	mreC	1062	0.301887	rod shape-determining protein MreC
0.0106	0.0037	0.0352	0.0115	SOPEG_0273	aroB	1086	0.301136	3-dehydroquinate synthase
0.0104	0.004	0.0346	0.0133	SOPEG_1103	psd	888	0.300578	phosphatidylserine decarboxylase
